# Supplementary material for: QTL mapping for resistance against cereal cyst nematode (Heterodera avenae Woll.) in wheat (Triticum aestivum L.)
Source: Sci Rep. 2022 Jun 10;12:9586. doi: 10.1038/s41598-022-12988-7 (PMC9187758; doi:10.1038/s41598-022-12988-7)
Supplement: Supplementary file 2 — Supplementary Information 2. [file 41598_2022_12988_MOESM2_ESM.xlsx]

## Sheet: Sheet1
	QTL Mapping for Resistance against Cereal Cyst Nematode (Heterodera avenae Woll.) in Wheat (Triticum aestivum L.)
	Saksham Pundir1,2, Rajiv Sharma3, Deepak Kumar1,2, Vikas Kumar Singh1, Deepti Chaturvedi1,
	Rambir Singh Kanwar4, Marion S Röder5, Andreas Börner5, Martin W Ganal6, Pushpendra Kumar
	Gupta1, Shailendra Sharma1, Shiveta Sharma1*
	1. Department of Genetics and Plant Breeding, Chaudhary Charan Singh University (CCSU), Meerut 250 004, Uttar Pradesh, India.
	2. Department of Botany, Chaudhary Charan Singh University (CCSU), Meerut 250 004, Uttar Pradesh, India.
	3. Scotland's Rural College (SRUC), Peter Wilson Building, West Mains Road, EdinburghEH9 3JG United Kingdom.
	4. Department of Nematology, Chaudhary Charan Singh Haryana Agricultural University (CCSHAU), Hisar 125 004, Haryana, India.
	5. Leibniz Institute of Plant Genetics and Crop Plant Research (IPK), Corrensstrasse 3, 06466 Seeland, OT Gatersleben, Germany.
	6. Trait Genetics GmbH, Am Schwabeplan 1b, 06466 Seeland, OT Gatersleben, Germany.
	*Corresponding author:
	Shiveta Sharma,
	Email: s2sbhu@gmail.com
	Department of Genetics and Plant Breeding,
	Chaudhary Charan Singh University,
	Meerut-250004 (U.P), India
	Email: s2sbhu@gmail.com

## Sheet: Supplementary Table S1.
Supplementary Table S1. Mean value of number of cyst in DH lines.
S. No.	DH Lines	Y1	Y2	CY
1	SO-DH-1	20.25	22.5	21
2	SO-DH-2	12.5	6.5	10.5
3	SO-DH-3	18.6667	13	16.4
4	SO-DH-9	11.75	6.5	10
5	SO-DH-10	16.4	16	16.4
6	SO-DH-13	14.4	12	14
7	SO-DH-14	8	5.25	6.16667
8	SO-DH-15	11	7	9.66667
9	SO-DH-18	11.6	6	10.6667
10	SO-DH-20	12.6667	13.6667	13.1667
11	SO-DH-22	12	8	10
12	SO-DH-23	15.8	6	14.1667
13	SO-DH-26	14.2	9.5	12.8571
14	SO-DH-30	9	6	8.5
15	SO-DH-31	10.3333	4	8.75
16	SO-DH-33	11.8	8	10.375
17	SO-DH-34	32.8	33	32.8
18	SO-DH-35	15.2	14	14.75
19	SO-DH-40	14.8	11.5	13.8571
20	SO-DH-42	12	5.5	10.1429
21	SO-DH-50	9	5	8.2
22	SO-DH-52	11.8	7	11
23	SO-DH-53	20.6667	12	16.3333
24	SO-DH-55	5	7.4	7
25	SO-DH-56	24.75	25	24.75
26	SO-DH-60	20	20.3333	20.125
27	SO-DH-61	8.25	11.6667	9.71429
28	SO-DH-64	8.33333	2.33333	5.33333
29	SO-DH-66	11.5	6.5	8.16667
30	SO-DH-67	6.5	2.5	4.5
31	SO-DH-71	10.4	6	9.66667
32	SO-DH-73	11.75	12	11.75
33	SO-DH-74	9.75	14	10.6
34	SO-DH-77	15.6	12	15
35	SO-DH-78	24.4	27	24.8333
36	SO-DH-80	18.75	23	19.6
37	SO-DH-82	14	9	12.3333
38	SO-DH-83	8.66667	10.5	9.4
39	SO-DH-84	10	8	9.6
40	SO-DH-85	11	12	11.25
41	SO-DH-86	9	5.75	7.14286
42	SO-DH-87	7	10.1667	9.11111
43	SO-DH-88	9	5	6.33333
44	SO-DH-89	17.5	24	21.8333
45	SO-DH-90	5	3.8	4
46	SO-DH-92	3	4	3.6
47	SO-DH-95	5	3	4.14286
48	SO-DH-96	4	5.25	4.71429
49	SO-DH-97	8	8	8
50	SO-DH-99	5.75	6	5.8
51	SO-DH-101	1	1.66667	1.4
52	SO-DH-102	1.5	8	2.8
53	SO-DH-104	8	8	8
54	SO-DH-105	6.66667	7.75	7.28571
55	SO-DH-108	4	3.5	3.83333
56	SO-DH-109	12	6.33333	9.16667
57	SO-DH-110	6.66667	4.66667	5.66667
58	SO-DH-112	3.25	4	3.57143
59	SO-DH-113	4.5	5	4.66667
60	SO-DH-114	7.5	2	4.75
61	SO-DH-115	2.5	5.66667	4.4
62	SO-DH-116	11.5	7	10
63	SO-DH-117	1	5.33333	4.25
64	SO-DH-118	8	8	8
65	SO-DH-121	11	11	11
66	SO-DH-122	33	39.6667	36.3333
67	SO-DH-124	4	2.5	3.4
68	SO-DH-125	6.8	5	6.28571
69	SO-DH-126	19.6667	11.6667	15.6667
70	SO-DH-129	29	40.6667	36
71	SO-DH-132	3.66667	7	5
72	SO-DH-133	4	5	4.28571
73	SO-DH-136	3.25	3	3.2
74	SO-DH-137	3.2	4.25	3.66667
75	SO-DH-138	3.25	5.66667	4.28571
76	SO-DH-140	9.75	6.5	8.66667
77	SO-DH-141	25.6667	20	22.8333
78	SO-DH-142	3.2	4	3.42857
79	SO-DH-144	2	4	2.66667
80	SO-DH-145	9.6	5.66667	8.125
81	SO-DH-147	5.5	4	4.85714
82	SO-DH-148	2.75	5.5	3.66667
83	SO-DH-150	8.75	11	9.2
84	SO-DH-151	47.3333	30	40.4
85	SO-DH-154	5.2	5	5.11111
86	SO-DH-156	1	4.33333	3
87	SO-DH-159	2	3.75	3.16667
88	SO-DH-160	10	5	6
89	SO-DH-161	7.5	9.25	8.66667
90	SO-DH-163	23.5	20.5	22
91	SO-DH-164	8.75	8.33333	8.57143
92	SO-DH-165	3.33333	4	3.71429
93	SO-DH-167	2.75	4.75	3.75
94	SO-DH-168	3	5.33333	4.16667
95	SO-DH-171	3.33333	5	4
96	SO-DH-172	55	38.75	42
97	SO-DH-173	6.33333	5.75	6
98	SO-DH-175	22	22	22
99	SO-DH-179	1.66667	2	1.75
100	SO-DH-181	27	23.5	25
101	SO-DH-182	2.8	5.5	3.57143
102	SO-DH-183	28.5	32.6667	31
103	SO-DH-185	35	35	35
104	SO-DH-188	5.33333	1.66667	3.5
105	SO-DH-193	3	6	4.5
106	SO-DH-196	37.3333	24.3333	30.8333
107	SO-DH-199	4	5	4.42857
108	SO-DH-200	2.66667	7.5	4.6
109	SO-DH-203	4.25	8	5
110	SO-DH-205	4.25	7	4.8
111	SO-DH-206	3.2	5	3.5
112	SO-DH-212	3.5	4.66667	4.2
113	SO-DH-213	4.33333	5.66667	5
114	SO-DH-215	1	3.8	3

## Sheet: Supplementary Table S2.
Supplementary Table S2a: Summary statistics of the DH lines.
	Mean	Median	Minimum	Maximum	StDev	C.V
Combined data	10.5587	2.72844	2.52149	40.5448	8.09011	0.766206
Year 1 (Y1)	10.9673	8.91763	1.66023	45.6739	8.39804	0.765731
Year 2 (Y2)	9.14297	6.8559	2.61386	36.2254	6.58051	0.719734
S2b: Details of variance components and heritability.
Variance Components	Values	Standard Error
Genotypes	87.354	12.25
Batch	0.2763	0.412
Error	17.813	1.394
Heritability	0.83

## Sheet: Supplementary Table S3.
Supplementary Table S3. Details of digenic epistatic QTLs interactions in three data sets.
Epistatic QTLs interaction in Y1
S. No.	Chr 1	Pos 1	Left Marker1	Right Marker1	Chr 2	Pos 2	Left Marker2	Right Marker2	LOD	PVE(%)	Add1	Add2	Add × Add
1	2A	99.8	wsnp_JD_c2578_3489735	BS00011478_51	4D	112	D_contig24181_338	CAP11_c896_88	7.71	3.27	-7.8649	6.5026	-8.1645
2	2D	5	BS00012014_51	wsnp_Ex_rep_c80588_75758453	2D	121	wsnp_RFL_Contig2659_2346243	BS00063365_51	7.2	4.93	-6.1448	4.4122	-6.6031
3	4B	57	wms4465	BS00064935_51	4D	112	D_contig24181_338	CAP11_c896_88	4.28	2.07	-5.4999	3.9676	-5.2828
4	2D	112	RAC875_c48856_177	Kukri_c32355_1089	4D	112	D_contig24181_338	CAP11_c896_88	4.26	3.4	7.5099	6.6617	8.4865
5	4D	112	D_contig24181_338	CAP11_c896_88	6B	47	wsnp_Ra_c3766_6947263	BS00051998_51	4.2	1.83	2.7357	-4.046	-4.8615
6	1B	43	wsnp_Ra_c8484_14372815	Ra_c68984_1882	3D	144	Excalibur_c55289_304	D_GDEEGVY02IIO16_127	4.09	1.92	-0.3481	0.73	-2.9361
7	2D	52	wsnp_BF428792D_Ta_1_3	Excalibur_c59090_145	5B	0	Excalibur_c47452_183	BS00102828_51	3.94	1.82	-0.8078	0.4468	2.8094
8	4A	119	wms1081	BS00101512_51	7A	86.6	wms0631	RAC875_c14195_1155	3.76	1.61	-0.7081	-0.418	2.8096
9	1D	19	RAC875_c7752_549	Excalibur_c24303_1145	4D	105	wms4001	Excalibur_c12246_766	3.7	1.66	4.0108	2.5989	4.5218
10	3A	11.6	wsnp_Ku_c7060_12212702	TA001885-0568	5B	75	wsnp_Ra_rep_c73083_71219679	GENE-3574_643	3.65	1.71	-1.2555	-0.9428	2.7978
11	6D	94	wsnp_RFL_Contig3708_3946935	D_GA8KES401EBZR6_76	7A	108.6	BobWhite_c1215_240	BS00009838_51	3.64	1.66	0.4258	0.4648	2.7585
12	4A	83	wsnp_Ku_c2317_4448102	wsnp_Ex_c19207_28125072	4A	97	wsnp_Ku_c4924_8816643	Tdurum_contig47858_1217	3.62	4.82	-5.3805	6.5924	-5.5968
13	3A	29.6	Kukri_c3289_932	BS00025191_51	6B	5	wsnp_CAP12_c1388_706924	RAC875_c18689_1950	3.48	1.53	-0.3611	0.1548	-2.7457
14	7B	94	Tdurum_contig43995_611	TA001044-0451	7D	67	D_GBUVHFX01BEHL1_132	D_GDS7LZN02JPECI_95	3.44	1.57	-0.3057	-0.3559	-2.721
15	2D	5	BS00012014_51	wsnp_Ex_rep_c80588_75758453	5A	102	wmc0727xxx-a	Kukri_rep_c101800_175	3.43	2.36	-0.85	1.4517	3.0254
16	5B	57	Excalibur_c32630_104	IAAV7207	7B	69	wmc0396xxx-a	IAAV7912	3.36	1.51	-0.3487	-0.3902	2.6423
17	4B	58	Tdurum_contig94032_1688	Kukri_c13401_973	6B	63	Tdurum_contig76997_664	BS00064885_51	3.27	1.53	-1.0191	0.4055	-2.5705
18	1B	71	Tdurum_contig65853_534	BS00022249_51	5D	61	IAAV3211	wsnp_Ex_c2598_4832869	3.19	1.46	0.0712	0.6027	2.5612
19	3A	75.6	Tdurum_contig9912_451	BobWhite_c8674_595	5D	137	TA001166-0603	D_contig03890_445	3.16	1.47	1.3619	0.062	-2.6516
20	3A	4.6	BobWhite_c22778_271	BS00004158_51	4D	75	Kukri_c1648_674	BobWhite_c20689_427	3.12	1.68	-2.2218	2.1301	-3.1275
21	1A	86	Excalibur_c29605_535	BS00062876_51	6D	78	Excalibur_c99149_140	D_GDS7LZN02F6LZB_202	3.1	1.4	-0.7474	0.3307	2.5665
22	3B	43	wsnp_Ku_c33335_42844680	GENE-4761_106	5D	136	TA001166-0603	D_contig03890_445	3.04	1.37	-0.0408	-0.6186	2.5699
23	2D	141	Excalibur_c14912_1128	Excalibur_c6681_580	5D	161	JD_c825_1450	BS00022688_51	3.02	1.7	-0.5905	-2.1265	-2.799
Epistatic QTLs interaction in Y2
S. No.	Chr 1	Pos 1	Left Marker1	Right Marker1	Chr 2	Pos 2	Left Marker2	Right Marker2	LOD	PVE(%)	Add1	Add2	Add × Add
1	4D	37	WMC617-b	CAP7_c1893_424	4D	50	wsnp_RFL_Contig2216_1587922	BARC105-a	6.4	3.04	-4.9298	5.0773	-5.1996
2	4D	101	wms4001	Excalibur_c12246_766	6D	68	BARC175-a	BARC204-b	5.37	2.7	5.6003	4.9433	5.9147
3	2D	4	BS00012014_51	wsnp_Ex_rep_c80588_75758453	5B	10	wsnp_Ex_c831_1625061	RFL_Contig1899_2863	4.66	1.08	-0.907	1.4754	2.5023
4	2A	99.8	wsnp_JD_c2578_3489735	BS00011478_51	4D	112	D_contig24181_338	CAP11_c896_88	4.23	1.47	-4.6062	4.5932	-5.289
5	2D	141	Excalibur_c14912_1128	Excalibur_c6681_580	7A	12.6	Excalibur_c44485_362	wms0834	4.15	0.89	0.0874	1.522	2.5599
6	1D	33	D_F5XZDLF01A85DT_301	wms1291	4D	100	wms4001	Excalibur_c12246_766	3.94	3.14	5.0917	4.8563	5.161
7	4D	100	wms4001	Excalibur_c12246_766	5A	40	barc0151xx-a	BS00010179_51	3.93	3.21	4.9416	4.7325	5.4049
8	4D	53	wsnp_RFL_Contig2216_1587922	BARC105-a	6A	57	BARC107-a	IAAV8240	3.78	0.91	1.5568	-0.5371	-2.3928
9	3A	1.6	wms0757	BS00084348_51	5D	160	JD_c825_1450	BS00022688_51	3.77	0.84	0.2469	-0.0954	-2.3038
10	4B	15	tplb005053_546	BS00011148_51	6D	94	wsnp_RFL_Contig3708_3946935	D_GA8KES401EBZR6_76	3.69	0.95	1.1094	0.4927	2.1763
11	7B	94	Tdurum_contig43995_611	TA001044-0451	7D	39	wms0885	Excalibur_c52102_630	3.69	0.81	0.0116	-0.6721	-2.1997
12	2D	137	wms0349	RAC875_c30919_311	3D	61	dms0072	D_GBUVHFX02G2BTK_399	3.69	1.02	0.5873	1.9849	2.3166
13	3A	4.6	BobWhite_c22778_271	BS00004158_51	4D	55	D_contig30543_327	BS00067452_51	3.56	0.84	-0.6558	1.443	-2.2957
14	1B	25	wms4435	Tdurum_contig61410_59	3D	51	RAC875_c13422_1649	Kukri_c28730_207	3.56	0.93	-0.6925	1.1589	-2.1441
15	1D	136	BS00022654_51	BS00009738_51	7A	36.6	Tdurum_contig98029_517	Ku_c12886_1250	3.39	0.75	0.3317	0.2694	2.1205
16	2A	119.8	BS00021937_51	Kukri_c52608_142	2D	138	wsnp_RFL_Contig2104_1368653	Excalibur_c1451_660	3.17	2.36	-4.0129	3.3128	-4.9531
17	2D	141	Excalibur_c14912_1128	Excalibur_c6681_580	3A	84.6	BS00072296_51	GENE-1549_110	3.15	0.8	-0.2743	1.8472	2.1832
18	1D	12	D_contig22609_150	Ex_c13421_2094	2B	67	wsnp_Ku_c27759_37702654	Kukri_c27532_148	3.14	0.73	0.3364	0.2685	2.0905
19	2D	44	BARC168-a	cfd0043xxx-a	6A	13	Kukri_c93507_110	IAAV2577	3.04	0.73	-0.419	0.5963	1.9934
20	6D	58	wsnp_RFL_Contig4170_4764493	BARC175-a	7A	108.6	BobWhite_c1215_240	BS00009838_51	3.03	0.68	-0.4763	0.2449	2.0415
21	1B	27	Tdurum_contig34049_172	BS00067003_51	4D	52	wsnp_RFL_Contig2216_1587922	BARC105-a	3.01	0.85	-1.0148	1.0179	-2.015
22	2B	145	Kukri_c900_1334	RAC875_c5082_1098	6B	8	wsnp_JD_c11061_11602784	Kukri_c3664_1071	3	0.77	-0.7858	-0.2982	1.9997
23	2D	110	D_contig57523_172	RAC875_c48856_177	6B	22	BS00033641_51	Tdurum_contig82504_154	3	0.65	0.1233	1.0947	2.1219
24	2D	120	wsnp_RFL_Contig2659_2346243	BS00063365_51	7D	191	BARC076-a	D_contig14457_293	3	0.81	0.0394	1.9191	2.1083
Epistatic QTLs interaction in CY
S. No.	Chr 1	Pos 1	Left Marker1	Right Marker1	Chr 2	Pos 2	Left Marker2	Right Marker2	LOD	PVE(%)	Add1	Add2	Add × Add
1	2A	99.8	wsnp_JD_c2578_3489735	BS00011478_51	4D	112	D_contig24181_338	CAP11_c896_88	5.47	3.19	-6.4217	5.4366	-6.7565
2	2D	4	BS00012014_51	wsnp_Ex_rep_c80588_75758453	5B	13	wsnp_JD_c1845_2564931	BS00022336_51	4.87	2.99	-1.5068	1.5418	3.0021
3	2D	5	BS00012014_51	wsnp_Ex_rep_c80588_75758453	2D	122	wsnp_RFL_Contig2659_2346243	BS00063365_51	4.81	6.64	-4.9219	3.1683	-5.8992
4	4A	100	wsnp_Ku_c4924_8816643	Tdurum_contig47858_1217	4A	111	JD_c6741_185	Kukri_c29142_1046	3.86	6.92	6.7414	-5.8709	-3.7851
5	5B	85	wms0777	BobWhite_c27244_211	7B	58	wsnp_RFL_Contig3316_3390729	RAC875_c56878_518	3.61	2.43	-1.2076	-0.8613	2.647
6	3A	11.6	wsnp_Ku_c7060_12212702	TA001885-0568	5B	75	wsnp_Ra_rep_c73083_71219679	GENE-3574_643	3.55	2.11	-0.8326	-0.8983	2.6544
7	4B	57	wms4465	BS00064935_51	4D	112	D_contig24181_338	CAP11_c896_88	3.49	2.19	-4.6946	3.4767	-4.5798
8	7B	94	Tdurum_contig43995_611	TA001044-0451	7D	66	D_GBUVHFX01BEHL1_132	D_GDS7LZN02JPECI_95	3.49	2.13	-0.2349	-0.4613	-2.6588
9	1A	86	Excalibur_c29605_535	BS00062876_51	6D	78	Excalibur_c99149_140	D_GDS7LZN02F6LZB_202	3.39	1.93	-0.7047	0.0908	2.5546
10	3A	4.6	BobWhite_c22778_271	BS00004158_51	4D	76	Kukri_c1648_674	BobWhite_c20689_427	3.32	2.22	-1.9056	1.8704	-3.1028
11	6D	94	wsnp_RFL_Contig3708_3946935	D_GA8KES401EBZR6_76	7A	108.6	BobWhite_c1215_240	BS00009838_51	3.3	1.94	0.3522	0.4541	2.5066
12	2D	141	Excalibur_c14912_1128	Excalibur_c6681_580	5D	161	JD_c825_1450	BS00022688_51	3.19	2.27	-0.5194	-2.0642	-2.729
13	4D	112	D_contig24181_338	CAP11_c896_88	6B	47	wsnp_Ra_c3766_6947263	BS00051998_51	3.18	1.85	2.289	-2.9706	-4.0625
14	2D	5	BS00012014_51	wsnp_Ex_rep_c80588_75758453	5A	101	Kukri_c49033_52	IAAV3916	3.14	2.83	-0.5906	1.4544	2.8263
15	5B	58	IAAV7207	BS00022716_51	7A	134.6	IACX6080	Excalibur_c61603_1052	3.07	1.84	-0.6253	0.4879	-2.3791
16	3D	164	BARC284-a	BS00078098_51	5D	164	wsnp_RFL_Contig2402_1924907	BS00009287_51	3.04	1.77	0.4929	-0.3509	-2.37
17	1B	71	Tdurum_contig65853_534	BS00022249_51	5D	61	IAAV3211	wsnp_Ex_c2598_4832869	3.04	1.93	0.2964	0.8006	2.3712
18	7A	78.6	Tdurum_contig60128_346	BS00034689_51	7B	70	wmc0396xxx-a	IAAV7912	3.02	1.7	-0.1944	-0.1212	-2.469
19	4B	58	Tdurum_contig94032_1688	Kukri_c13401_973	6B	63	Tdurum_contig76997_664	BS00064885_51	3.01	1.84	-0.8286	0.5607	-2.3508
20	3A	82.6	wsnp_Ex_c8517_14315660	BS00060391_51	3D	160	wsnp_Ra_c7174_12417331	BS00033229_51	3	2.17	0.7583	1.0123	2.3672
21	4A	119	wms1081	BS00101512_51	7A	86.6	wms0631	RAC875_c14195_1155	3	1.72	-0.9277	-0.3311	2.3983
Chr: Chromosome; Pos: Position; LOD: Logarithm of the odds; PVE: Phenotypic variance; Add: Additive Effect

## Sheet: Supplementary Table S4.
Supplementary Table S4. Summary of candidate genes showing putative associations with H. avenae resistance in wheat.												GO Annotation
S. No.	Markers	Marker Sequence	Types	Chromosome	Genomic location	Gene ID	Location	Transcript ID	Start	End	Description	Biological process	Cellular component	Molecular function
1	Excalibur_rep_c67599_2154	TGTCTATCGTATTAGGTGCTGGATCCAGGGAATAATGTGCTGACAGCTTA[T/G]CATGACTTGCCAGGTTTTGGAAGCATGCTCTGATCGTTTATGAAATATCT	SNP	2D	2D:650325174-650325274	TraesCS2D02G597900	650,325,169-650,325,279	TraesCS2D02G597900.1	650319758	650322473	AT-hook motif nuclear-localized protein, PPC domain	NA	NA	AT DNA binding
						TraesCS2D02G598000		TraesCS2D02G598000.1	650322293	650324643	Glutathione peroxidase, Glutathione peroxidase active site, Glutathione peroxidase conserved site, Thioredoxin-like superfamily	response to oxidative stress, oxidation-reduction process	NA	glutathione peroxidase activity
						TraesCS2D02G598100		TraesCS2D02G598100.1	650322605	650322961	NA	NA	NA	NA
						TraesCS2D02G598200		TraesCS2D02G598200.1	650325087	650329656	C2 domain, C2 domain superfamily, Phosphoribosyltransferase C-terminal	NA	integral component of membrane	NA
						TraesCS2D02G598300		TraesCS2D02G598300.1	650358423	650363671	NA	NA	NA	NA
						TraesCS2D02G598400		TraesCS2D02G598400.1	650363179	650363544	NA	NA	integral component of membrane	NA
2	Kukri_rep_c68068_95	GATCCTAGATTGACAGGAAGCTTCTCTCTACTTGCTGTTTGTACCTTCTC[A/G]ATGCCCAGCCAGACGGGGCCGACGTCAGCTTCTTTCTACATTCCCGACAC	SNP	2A	2A:766400399-766400499	TraesCS2A02G567600	766,400,394-766,400,504	TraesCS2A02G567600.1	766393324	766400942	Homeobox domain, Nodulin homeobox protein	flower development	NA	DNA binding, single-stranded DNA binding
						TraesCS2A02G567600		TraesCS2A02G567600.2	766394423	766400942	Homeobox domain, Nodulin homeobox protein	flower development	NA	DNA binding, single-stranded DNA binding
						TraesCS2A02G567700		TraesCS2A02G567700.1	766445621	766447304	Nucleophile aminohydrolases, N-terminal, Peptidase T2, asparaginase 2	NA	NA	hydrolase activity
3	IACX6116	TCCTCGAGCATCAGCTAGTGCAGTAGCATTTGGTTTGGGGCTACTTTCTGGGAAAGGAAA[A/G]CTTGGAGCAGGAAATAATCGTGCCTTCTCTGTTCTGAGCGAGAGTCGTGCAAGTGATAT	SNP	5B	5B:657711648-657711767	TraesCS5B02G486300	657,711,642-657,711,772	TraesCS5B02G486300.1	657710043	657715658	Histidine acid phosphatase active site, Histidine acid phosphatase, eukaryotic,Histidine phosphatase superfamily,Histidine phosphatase superfamily, clade-2	NA	NA	phosphatase activity
						TraesCS5B02G486400		TraesCS5B02G486400.1	657721822	657722820	Ubiquitin-like domain,Ubiquitin-like domain superfamily,	NA	NA	protein binding
						TraesCS5B02G486500		TraesCS5B02G486500.1	657728132	657730872	NAD(P)-binding domain superfamily,NAD-dependent epimerase/dehydratase	NA	NA	catalytic activity
4	wsnp_Ex_c26747_35976442	AGTGACTGAGCTAAGTTTAGACCAGGCACTATGCTGTTCTGAGTATTCATATCTTTCTTGCATATCTCCTCACCAAGCCATGGCATGGTTCTCTTAAAAA[T/C]ATTATCCATTCCAGAGGTATCATCATCTATCATCCCAGGTTGCCTCGCACACTTTGCGGTGAATAATGGTGTGGGATAGATGAAGAAAGGAGCGATGACA	SNP	7B	7B:174571389-174571517	TraesCS7B02G138800	174,571,382-174,571,523	TraesCS7B02G138800.1	174566122	174567741	S-adenosyl-L-methionine-dependent methyltransferase	NA	NA	NA
						TraesCS7B02G138900		TraesCS7B02G138900.1	174568114	174573448	AUX/IAA domain, Auxin response factor, B3 DNA binding domain, DNA-binding pseudobarrel domain superfamily, PB1 domain	transcription, DNA-templated, regulation of transcription, DNA-templated, response to hormone, auxin-activated signaling pathway	nucleus	DNA binding, protein binding
						TraesCS7B02G138900		TraesCS7B02G138900.2	174568114	174573902	AUX/IAA domain, Auxin response factor, B3 DNA binding domain, DNA-binding pseudobarrel domain superfamily, PB1 domain	transcription, DNA-templated, regulation of transcription, DNA-templated, response to hormone, auxin-activated signaling pathway	nucleus	DNA binding, protein binding
						TraesCS7B02G138900		TraesCS7B02G138900.3	174568114	174575122	AUX/IAA domain, Auxin response factor, B3 DNA binding domain, DNA-binding pseudobarrel domain superfamily, PB1 domain	transcription, DNA-templated, regulation of transcription, DNA-templated, response to hormone, auxin-activated signaling pathway	nucleus	DNA binding, protein binding
						TraesCS7B02G138900		TraesCS7B02G138900.4	174568114	174575122	AUX/IAA domain, Auxin response factor, B3 DNA binding domain, DNA-binding pseudobarrel domain superfamily, PB1 domain	transcription, DNA-templated, regulation of transcription, DNA-templated, response to hormone, auxin-activated signaling pathway	nucleus	DNA binding, protein binding
						TraesCS7B02G138900		TraesCS7B02G138900.5	174568114	174575122	AUX/IAA domain, Auxin response factor, B3 DNA binding domain, DNA-binding pseudobarrel domain superfamily, PB1 domain	transcription, DNA-templated, regulation of transcription, DNA-templated, response to hormone, auxin-activated signaling pathway	nucleus	DNA binding, protein binding
						TraesCS7B02G138900		TraesCS7B02G138900.6	174568114	174575122	AUX/IAA domain, Auxin response factor, B3 DNA binding domain, DNA-binding pseudobarrel domain superfamily, PB1 domain	transcription, DNA-templated, regulation of transcription, DNA-templated, response to hormone, auxin-activated signaling pathway	nucleus	DNA binding, protein binding
						TraesCS7B02G138900		TraesCS7B02G138900.7	174568114	174575122	AUX/IAA domain, Auxin response factor, B3 DNA binding domain, DNA-binding pseudobarrel domain superfamily, PB1 domain	transcription, DNA-templated, regulation of transcription, DNA-templated, response to hormone, auxin-activated signaling pathway	nucleus	DNA binding, protein binding
						TraesCS7B02G138900		TraesCS7B02G138900.8	174568114	174575122	AUX/IAA domain, Auxin response factor, B3 DNA binding domain, DNA-binding pseudobarrel domain superfamily, PB1 domain	transcription, DNA-templated, regulation of transcription, DNA-templated, response to hormone, auxin-activated signaling pathway	nucleus	DNA binding, protein binding
5	BS00045453_51	TTCTTTCAAATGGGTACTGCGGCAGATATTGCAAATAGATGAGTTCTGTA[T/C]TCTCCTAAGGTTCTCATTTGGTATCACCCATGCTCCATGCCAACGATGCC	SNP	6B	6B:126145319-126145419	TraesCS6B02G129600	126,145,314-126,145,424	TraesCS6B02G129600.1	126135353	126142418	Armadillo-type fold, DNA polymerase V/Myb-binding protein 1A	regulation of transcription, DNA-templated	nucleolus, cytosol	DNA binding, transcription factor binding
						TraesCS6B02G129700		TraesCS6B02G129700.1	126142571	126145741	NA	NA	NA	NA
6	wsnp_Ex_rep_c68671_67525179	TGGAAGCTACTCAGTCAGCAGAATTCCAGAGATGTATGGTGCCACTTTTCCGACAGATTGCCCGCTGTTTAAATAGCTCTCACTTTCAGGTGGCAGAGAG[A/G]GCTCTGTTTCTGTGGAACAACGATCATATTGAGGGTTTGATCAAACAAAACAGCAAGGTGTTACTGCCCATAATCCTTCCTTCATTAGAACGAAATACAA	SNP	7D	7D:393578460-393578574	TraesCS7D02G310200	393,578,454-393,578,579	TraesCS7D02G310200.1	393575484	393579308	Armadillo-like helical, Armadillo-type fold, Protein phosphatase 2A, regulatory B subunit, B56	signal transduction	protein phosphatase type 2A complex	protein phosphatase regulator activity
						TraesCS7D02G310300		TraesCS7D02G310300.1	393610935	393613818	Glycosyltransferase family 92	NA	integral component of membrane	NA
						TraesCS7D02G310400		TraesCS7D02G310400.1	393616413	393618196	Ribosomal protein S21, Ribosomal protein S21 superfamily	translation	ribosome	structural constituent of ribosome
7	wsnp_Ku_c21275_31007309	GTCACCAGTACCTTCAACTCCAAATCCAGTTCTGCCACTAACATCACCGCGAGGTTTGACTATGACATCTAGCGTTTCCTCAGCTGCGTCGAATGTGTTG[A/C]CAAGTAGGGGTGTTGGGCCTTCCGCATCAGGCACGCTGCAGTCAGATCCTGATCCAGCACGCTGGATGAATGGCTAACAGGAAGGCTTGGGCTGCACAGT	SNP	5A	5A:565550080-565550280	TraesCS5A02G365500	565,550,070-565,550,290	TraesCS5A02G365500.1	565538552	565551360	P-loop containing nucleoside triphosphate hydrolase	NA	NA	NA
8	Tdurum_contig15737_728	TCCGGTGTCTACGACGACGACCACTACTTCTGCGATGCCTGTGAGAGTGA[T/C]GTGGTCTGCATCAAGGGTTATTACAATGGCATAGATCAGCAGCTGCTCGA	SNP	4B	4B:169935788-169935888	TraesCS4B02G129800	169,935,783-169,935,893	TraesCS4B02G129800.1	169920772	169921479	NA	NA	NA	NA
						TraesCS4B02G129900		TraesCS4B02G129900.1	169921742	169930132	NA	NA	NA	NA
						TraesCS4B02G130000		TraesCS4B02G130000.1	169936384	169937963	Dirigent protein, Jacalin-like lectin domain, Jacalin-like lectin domain superfamily, Jacalin-like lectin domain, plant	NA	NA	carbohydrate binding
9	Tdurum_contig15050_103	TTATCATGCATGCTGGGCCACAAACTCTGGAACACAGGGTTGAGCCTTGA[A/G]AGGGTGGCTCAACTTCACGAGTTCAACTGCATGCTACTCTGCTAGCTAGG	SNP	3B	3B:789622967-789623051	TraesCS3B02G556200	789,622,962-789,623,055	TraesCS3B02G556200.1	789621359	789622741	Protein of unknown function DUF247, plant	NA	membrane, integral component of membrane	NA
10	Ku_c3523_1959	CTCGCCATCGCGCCAGAGTTCTTGGTTTTCCCCTCTTCCGCTCGTCAAAC[T/C]TCGCTGCAGAGTGCAGAGTGCCGACCATTCCCCGC	SNP	1A	1A:547963976-547964055	TraesCS1A02G370800	547,963,972-547,964,058	TraesCS1A02G370800.1	547963976	547968335	Glycosyl transferase, family 8, Nucleotide-diphospho-sugar transferases, Plant galacturonosyltransferase GAUT	pectin biosynthetic process, cell wall organization	Golgi membrane	transferase activity, transferring glycosyl groups, polygalacturonate 4-alpha-galacturonosyltransferase activity
						TraesCS1A02G370800		TraesCS1A02G370800.2	547963976	547968335	Glycosyl transferase, family 8, Nucleotide-diphospho-sugar transferases, Plant galacturonosyltransferase GAUT	pectin biosynthetic process, cell wall organization	Golgi membrane	transferase activity, transferring glycosyl groups, polygalacturonate 4-alpha-galacturonosyltransferase activity
						TraesCS1A02G370800		TraesCS1A02G370800.3	547963976	547968335	Glycosyl transferase, family 8, Nucleotide-diphospho-sugar transferases, Plant galacturonosyltransferase GAUT	pectin biosynthetic process, cell wall organization	Golgi membrane	transferase activity, transferring glycosyl groups, polygalacturonate 4-alpha-galacturonosyltransferase activity
						TraesCS1A02G370900		TraesCS1A02G370900.1	547979783	547981846	F-box associated interaction domain, F-box domain, F-box-like domain superfamily	NA	NA	protein binding
11	wsnp_Ku_c6065_10682531	ATCTGGGTACTTAACACGCAACTGTAACCGCAAGGACTCAGGACATAGGATCCAATTCATAAGATTGTGTGCACCAGATCAATTGATATGAAG[T/C]ATTTGATTCAACAAATGCATATAGCAGCGGCAGTATATACACCACRGTACCACAGAAGCTAACATGCTGAAAAAGAATTCGATCTTCAGCATGTGACTGT	SNP	7A	7A:109843375-109843568	TraesCS7A02G156900	109,843,365-109,843,577	TraesCS7A02G156900.1	109825167	109826129	Zinc finger, RING-type,Zinc finger, RING/FYVE/PHD-type	NA	integral component of membrane	NA
						TraesCS7A02G157000		TraesCS7A02G157000.1	109840873	109843704	5'(3')-deoxyribonucleotidase, HAD superfamily	deoxyribonucleotide catabolic process	NA	5'-nucleotidase activity
12	wms0174		SSR	5D	5D:431893815-431893836	TraesCS5D02G344400	431,893,813-431,893,837	TraesCS5D02G344400.1	431908875	431915785	Helicase superfamily 1/2, ATP-binding domain, Helicase, C-terminal, P-loop containing nucleoside triphosphate hydrolase, SNF2-like, N-terminal domain superfamily	NA	NA	ATP binding
13	wsnp_RFL_Contig3917_4326857	CGGAAAAGCCAGGTGTGCCTCTCGTTCTTCGATGAGAAGAACAAGCACCC[A/G]GGCTGGTTCAGCAGCAAGACTGAGAGGGTTTACTGGGAACAATGGTTCAT	SNP	2B	2B:743745549-743745640	TraesCS2B02G546700	743,745,544-743,745,644	TraesCS2B02G546700.1	743726671	743727513	Bifunctional inhibitor/plant lipid transfer protein/seed storage helical domain superfamily, Hydrophobic seed protein domain	NA	NA	NA
						TraesCS2B02G546800		TraesCS2B02G546800.1	743728114	743734323	NEDD8 ultimate buster 1, UBA-like superfamily, Ubiquitin-associated domain, Ubiquitin-like domain	NA	NA	protein binding
						TraesCS2B02G546800		TraesCS2B02G546800.2	743728114	743734323	NEDD8 ultimate buster 1, UBA-like superfamily, Ubiquitin-associated domain, Ubiquitin-like domain	NA	NA	protein binding
						TraesCS2B02G546900		TraesCS2B02G546900.1	743729986	743731650	Invertase/pectin methylesterase inhibitor domain superfamily, Pectinesterase inhibitor domain	NA	NA	enzyme inhibitor activity
						TraesCS2B02G547000		TraesCS2B02G547000.1	743736543	743743813	Bifunctional dihydrofolate reductase/thymidylate synthase, Dihydrofolate reductase conserved site, Dihydrofolate reductase domain, Dihydrofolate reductase-like domain superfamily, Thymidylate synthase, Thymidylate synthase, active site, Thymidylate synthase/dCMP hydroxymethylase domain, Thymidylate synthase/dCMP hydroxymethylase superfamily	dTMP biosynthetic process, one-carbon metabolic process, tetrahydrofolate biosynthetic process, oxidation-reduction process	NA	dihydrofolate reductase activity, thymidylate synthase activity
14	Kukri_c29142_1046	TGCCACTCCCAAATGGTCAGTCCGGATTCCCAGTTAACCCCTCAGAGATT[A/G]TAGGGAGAACATGTGAGCAGTTGGACCATGAAAATGCAGTAAATTGCATC	SNP	4A	No Hit	NA	NA	NA	NA	NA	NA	NA	NA	NA
15	BS00086051_51	CCTGGATGGTGTTTTTACCTAGCGCTGTTTGTAAGTCTTAAGTGGGTCGA[A/G]CCAGTGGTGGATCCCTGTTGCATAACTGACATTATTTATCAGGTTAGTTC	SNP	3A	3A:739147873-739147973	TraesCS3A02G523600	739,147,868-739,147,978	TraesCS3A02G523600.1	739117066	739122325	Cyclin, C-terminal domain, Cyclin, N-terminal, Cyclin-like, Cyclin-like superfamily	NA	nucleus, host cell nucleus	NA
						TraesCS3A02G523700		TraesCS3A02G523700.1	739143779	739147909	Pentatricopeptide repeat, Tetratricopeptide-like helical domain superfamily	NA	NA	protein binding
						TraesCS3A02G523800		TraesCS3A02G523800.1	739149797	739152269	Pentatricopeptide repeat, Tetratricopeptide-like helical domain superfamily	NA	NA	protein binding
						TraesCS3A02G523900		TraesCS3A02G523900.1	739152544	739156445	6-phosphogluconate dehydrogenase, domain 2, 6-phosphogluconate dehydrogenase-like, C-terminal domain superfamily, Glycerol-3-phosphate dehydrogenase, NAD-dependent, Glycerol-3-phosphate dehydrogenase, NAD-dependent, C-terminal, Glycerol-3-phosphate dehydrogenase, NAD-dependent, N-terminal, Glycerol-3-phosphate dehydrogenase, NAD-dependent, eukaryotic, NAD(P)-binding domain superfamily	carbohydrate metabolic process, glycerol-3-phosphate metabolic process, NADH oxidation, glycerol-3-phosphate catabolic process, oxidation-reduction process	cytosol, glycerol-3-phosphate dehydrogenase complex,	glycerol-3-phosphate dehydrogenase [NAD+] activity, oxidoreductase activity, oxidoreductase activity, acting on the CH-OH group of donors, NAD or NADP as acceptor, protein homodimerization activity, NAD binding
						TraesCS3A02G523900		TraesCS3A02G523900.2	739152544	739157734	6-phosphogluconate dehydrogenase, domain 2, 6-phosphogluconate dehydrogenase-like, C-terminal domain superfamily, Glycerol-3-phosphate dehydrogenase, NAD-dependent, Glycerol-3-phosphate dehydrogenase, NAD-dependent, C-terminal, Glycerol-3-phosphate dehydrogenase, NAD-dependent, N-terminal, Glycerol-3-phosphate dehydrogenase, NAD-dependent, eukaryotic, NAD(P)-binding domain superfamily	carbohydrate metabolic process, glycerol-3-phosphate metabolic process, NADH oxidation, glycerol-3-phosphate catabolic process, oxidation-reduction process	cytosol, glycerol-3-phosphate dehydrogenase complex,	glycerol-3-phosphate dehydrogenase [NAD+] activity, oxidoreductase activity, oxidoreductase activity, acting on the CH-OH group of donors, NAD or NADP as acceptor, protein homodimerization activity, NAD binding
						TraesCS3A02G524000		TraesCS3A02G524000.1	739158541	739159365	Cytochrome b5, heme-binding site, Cytochrome b5-like heme/steroid binding domain, Cytochrome b5-like heme/steroid binding domain superfamily	NA	integral component of membrane	heme binding, metal ion binding
						TraesCS3A02G524000		TraesCS3A02G524000.2	739158541	739160858	Cytochrome b5, heme-binding site, Cytochrome b5-like heme/steroid binding domain, Cytochrome b5-like heme/steroid binding domain superfamily	NA	integral component of membrane	heme binding, metal ion binding
						TraesCS3A02G524100		TraesCS3A02G524100.1	739166625	739167782	NA	NA	NA	NA
16	RAC875_c29850_102	CTCCGGCCCCGCCGCCAAGTGCCGCCGGCTGGACCCTGGTCTCCCACCTA[T/G]TTTGGAAGAAGAACCACCGTGTCCTTCCATCCCATATCAACATCAGATGC	SNP	6A	6A:81849906-81849976	TraesCS6A02G112500	81,849,902-81,849,979	TraesCS6A02G112500.1	81847690	81851507	NA	NA	NA	NA
17	Tdurum_contig12159_468	GTTTTGAACTAAAACCACGACGAGTAAATCGGAACGGAGGGAGTACATCA[T/C]TGCTATTTTACATCACCAGCTTCAGTTGTACAGACTAATTGGCTATTGGG	SNP	2B	2B:772053192-772053292	TraesCS2B02G585100	772,053,187-772,053,297	TraesCS2B02G585100.1	772023479	772027944	Anamorsin, Methyltransferase type 11, S-adenosyl-L-methionine-dependent methyltransferase	iron-sulfur cluster assembly,	cytoplasm, mitochondrial intermembrane space	methyltransferase activity, electron transfer activity, metal ion binding, iron-sulfur cluster binding, 2 iron, 2 sulfur cluster binding, 4 iron, 4 sulfur cluster binding
						TraesCS2B02G585100		TraesCS2B02G585100.2	772023479	772027944	Anamorsin, Methyltransferase type 11, S-adenosyl-L-methionine-dependent methyltransferase	iron-sulfur cluster assembly,	cytoplasm, mitochondrial intermembrane space	methyltransferase activity, electron transfer activity, metal ion binding, iron-sulfur cluster binding, 2 iron, 2 sulfur cluster binding, 4 iron, 4 sulfur cluster binding
						TraesCS2B02G585200		TraesCS2B02G585200.1	772049586	772053732	Palmitoyltransferase, DHHC domain	NA	integral component of membrane	palmitoyltransferase activity, protein-cysteine S-palmitoyltransferase activity
18	wsnp_RFL_Contig2036_1264133	CTGCAGTGTGCAACACCCTTGGTTCCTCAAT[A/C]AAAGGTATATTCATGGAATTGGAAAATCTCATCCGCCGGGACCCTGCCCG	SNP	1D	1D:392554538-392554619	TraesCS1D02G293400	392,554,533-392,554,623	TraesCS1D02G293400.1	392553165	392561115	Cullin repeat-like-containing domain superfamily, Exocyst complex component Exo70	exocytosis, protein transport	exocyst	NA
						TraesCS1D02G293500		TraesCS1D02G293500.1	392570565	392573604	Cation/H+ exchanger, Sodium/solute symporter superfamily	cation transport, transmembrane transport	integral component of membrane	solute:proton antiporter activity
19	Ku_c1932_1583	TGCCGTCTTCTTTTTCTCCGTTTCCGCAGACTTAGAACCTAGACTGAGAT[T/C]GTGGCGCCTTTGCCATCCTTGTCGCGCTCTCGTTTTTAGCCTAGCCCCAT	SNP	1B	1B:584156264-584156364	TraesCS1B02G354200	584,156,259-584,156,369	TraesCS1B02G354200.1	584107945	584115927	CH domain superfamily, Kinesin motor domain, Kinesin motor domain superfamily, Kinesin-like protein, P-loop containing nucleoside triphosphate hydrolase	microtubule-based movement	NA	microtubule motor activity, protein binding, ATP binding, microtubule binding
						TraesCS1B02G354200		TraesCS1B02G354200.2	584107945	584115927	CH domain superfamily, Calponin homology domain, Kinesin motor domain, Kinesin motor domain superfamily, Kinesin-like protein, P-loop containing nucleoside triphosphate hydrolase	microtubule-based movement	NA	microtubule motor activity, protein binding, ATP binding, microtubule binding
						TraesCS1B02G354300		TraesCS1B02G354300.1	584138963	584141713	HPT domain superfamily	phosphorelay signal transduction system, protein phosphorylation, cytokinin-activated signaling pathway, phosphorylation	nucleus, cytoplasm	histidine phosphotransfer kinase activity, protein histidine kinase binding
						TraesCS1B02G354400		TraesCS1B02G354400.1	584145528	584150139	Lon, substrate-binding domain, PUA-like superfamily	NA	NA	metal ion binding
						TraesCS1B02G354400		TraesCS1B02G354400.2	584145528	584156223	CULT domain, Lon, substrate-binding domain, PUA-like superfamily, Yippee/Mis18/Cereblon	NA	NA	metal ion binding
						TraesCS1B02G354500		TraesCS1B02G354500.1	584157933	584163275	Pectin lyase fold, Pectin lyase fold/virulence factor, Pectinesterase, Asp active site, Pectinesterase, catalytic	cell wall modification, pectin catabolic process	cell wall	pectinesterase activity, aspartyl esterase activity
						TraesCS1B02G354500		TraesCS1B02G354500.2	584157933	584160920	Pectin lyase fold, Pectin lyase fold/virulence factor, Pectinesterase, Asp active site, Pectinesterase, catalytic	cell wall modification, pectin catabolic process	cell wall	pectinesterase activity, aspartyl esterase activity

## Sheet: Supplementary Table S5.
Supplementary Table S5. Deatials of tissue and stages used for in-silico analysis of candidate genes.
Development stage/tissue	Plant Tissues
Azhurnaya_development, roots, radicle, seedling, seedling stage, none, none, Azhurnaya, Azhurnaya, roots, NA(n=3)	Roots, radicle
Azhurnaya_development, roots, roots, seedling, seedling stage, none, none, Azhurnaya, Azhurnaya, roots, NA(n=3)	Roots
Azhurnaya_development, roots, roots, vegetative, three leaf stage, none, none, Azhurnaya, Azhurnaya, roots, NA(n=3)	Roots, vegetative
Azhurnaya_development, roots, root apical meristem, vegetative, three leaf stage, none, none, Azhurnaya, Azhurnaya, root apical meristem, NA(n=3)	Roots, root apical meristem
Azhurnaya_development, roots, axillary roots, vegetative, three leaf stage, none, none, Azhurnaya, Azhurnaya, roots, NA(n=3)	Roots, axillary roots
Azhurnaya_development, roots, roots, vegetative, tillering stage, none, none, Azhurnaya, Azhurnaya, roots, NA(n=3)	Roots, vegetative
Azhurnaya_development, roots, root apical meristem, vegetative, tillering stage, none, none, Azhurnaya, Azhurnaya, root apical meristem, NA(n=3)	Roots, root apical meristem, vegetative
Azhurnaya_development, roots, roots, reproductive, Flag leaf stage, none, none, Azhurnaya, Azhurnaya, roots, NA(n=3)	Roots, reproductive
Azhurnaya_development, roots, roots, reproductive, 30% spike, none, none, Azhurnaya, Azhurnaya, roots, NA(n=3)	Roots, reproductive
CS_seedlings_spike, roots, roots, vegetative, 14 days, none, none, Chinese Spring, Chinese Spring, roots, NA(n=5)	Roots, spike, vegetative
CS_vegetative, roots, roots, vegetative, seven leaf stage, none, none, Chinese Spring, Chinese Spring, roots, NA(n=3)	Roots, vegetative
nullitetra, roots, roots, vegetative, fifth leaf stage, none, none, Chinese Spring, Chinese Spring, roots, NA(n=2)	Roots, vegetative
CS_development, roots, roots, seedling, seedling stage, none, none, Chinese Spring, Chinese Spring, roots, NA(n=2)	Roots
CS_development, roots, roots, vegetative, three leaf stage, none, none, Chinese Spring, Chinese Spring, roots, NA(n=2)	Roots, vegetative
CS_development, roots, roots, reproductive, Flag leaf stage, none, none, Chinese Spring, Chinese Spring, roots, NA(n=2)	Roots, reproductive
CS_6_tissues, roots, roots, vegetative, three leaf stage, none, none, Chinese Spring, Chinese Spring, roots, NA(n=1)	Roots, vegetative
nullitetra, roots, roots, vegetative, fifth leaf stage, none, none, Chinese Spring, Chinese Spring, roots, none(n=6)	Roots, vegetative
nullitetra, roots, roots, vegetative, fifth leaf stage, none, none, Nullitetra Chinese Spring, Chinese Spring, N5AT5B, roots, none(n=3)	Roots, vegetative
nullitetra, roots, roots, vegetative, fifth leaf stage, none, none, Nullitetra Chinese Spring, Chinese Spring, N5AT5D, roots, none(n=3)	Roots, vegetative
nullitetra, roots, roots, vegetative, fifth leaf stage, none, none, Nullitetra Chinese Spring, Chinese Spring, N5BT5A, roots, none(n=3)	Roots, vegetative
nullitetra, roots, roots, vegetative, fifth leaf stage, none, none, Nullitetra Chinese Spring, Chinese Spring, N5BT5D, roots, none(n=3)	Roots, vegetative
nullitetra, roots, roots, vegetative, fifth leaf stage, none, none, Nullitetra Chinese Spring, Chinese Spring, N5DT5A, roots, none(n=3)	Roots, vegetative
nullitetra, roots, roots, vegetative, fifth leaf stage, none, none, Nullitetra Chinese Spring, Chinese Spring, N5DT5B, roots, none(n=3)	Roots, vegetative
nullitetra, roots, roots, vegetative, fifth leaf stage, none, none, Nullitetra Chinese Spring, Chinese Spring, N1AT1B, roots, none(n=2)	Roots, vegetative
nullitetra, roots, roots, vegetative, fifth leaf stage, none, none, Nullitetra Chinese Spring, Chinese Spring, N1AT1D, roots, none(n=3)	Roots, vegetative
nullitetra, roots, roots, vegetative, fifth leaf stage, none, none, Nullitetra Chinese Spring, Chinese Spring, N1BT1A, roots, none(n=2)	Roots, vegetative
nullitetra, roots, roots, vegetative, fifth leaf stage, none, none, Nullitetra Chinese Spring, Chinese Spring, N1BT1D, roots, none(n=2)	Roots, vegetative
nullitetra, roots, roots, vegetative, fifth leaf stage, none, none, Nullitetra Chinese Spring, Chinese Spring, N1DT1A, roots, none(n=3)	Roots, vegetative
nullitetra, roots, roots, vegetative, fifth leaf stage, none, none, Nullitetra Chinese Spring, Chinese Spring, N1DT1B, roots, none(n=3)	Roots, vegetative

## Sheet: Supplementary Table S6
Supplememntary Table S6. Details of in-silico expression of putative candiate genes.
Markers	Gene ID	Protein	Roots, radicle	Roots	Roots, vegetative	Roots, root apical meristem	Roots, axillary roots	Roots, vegetative	Roots, root apical meristem, vegetative	Roots, reproductive	Roots, reproductive	Roots, spike, vegetative	Roots, vegetative	Roots, vegetative	Roots	Roots, vegetative	Roots, reproductive	Roots, vegetative	Roots, vegetative	Roots, vegetative	Roots, vegetative	Roots, vegetative	Roots, vegetative	Roots, vegetative	Roots, vegetative	Roots, vegetative	Roots, vegetative	Roots, vegetative	Roots, vegetative	Roots, vegetative	Roots, vegetative
			TPM
Excalibur_rep_c67599_2154	TraesCS2D02G597900	AT-hook motif nuclear-localized protein	0	0	0	0	0	0	0	0	0	0	0	0.0274159	0	0	0	0	0	0	0.0542465	0.713831	0	0	0	0	0	0	0	0	0
	TraesCS2D02G598200	C2 domain, Phosphoribosyltransferase C-terminal	0	0	0	0	0	0	0	0	0	2.59919	2.63841	3.16438	3.20463	2.5869	2.60796	4.30746	3.19556	3.07785	3.00555	3.85419	1.86012	2.85565	2.76546	3.058	2.79058	3.25625	2.98552	2.86635	2.8011
Kukri_rep_c68068_95	TraesCS2A02G567600	Homeobox domain	3.65656	3.34677	3.78359	3.34502	3.47039	3.43848	3.7453	3.5215	3.43467	2.83701	2.74521	2.56604	2.33071	2.56699	2.62465	3.32444	2.5415	2.38895	2.16779	2.22036	2.17361	2.11751	2.05844	2.4982	2.03643	2.48691	2.17252	2.53554	2.49603
IACX6116	TraesCS5B02G486300	Histidine acid phosphatase	3.9211	3.41884	3.728	3.28382	3.3388	3.47998	3.94884	3.34316	3.21744	3.37085	3.32208	2.79845	3.16294	3.1741	3.18143	3.94709	2.80543	3.45962	2.57445	0	0	2.42651	3.31888	2.66047	1.98911	3.16003	2.63047	2.83714	3.10402
	TraesCS5B02G486500	NAD-dependent epimerase/dehydratase	2.42969	2.651	2.5366	2.59717	2.3242	1.05711	1.21903	0.828047	0.588939	1.81846	0.238255	2.43564	1.05502	0.852958	0.665589	0.140752	2.44075	2.61734	2.30362	0	0	1.97611	2.55319	1.61967	1.99585	1.70174	1.50045	1.98947	1.67017
wsnp_Ex_c26747_35976442	TraesCS7B02G138900	AUX/IAA domain, Auxin response factor	4.65222	4.49883	4.35985	4.69095	4.60169	4.69587	4.6919	4.63011	4.9106	4.41091	4.10489	4.62857	4.4725	3.96206	4.12623	5.93337	4.61564	4.04811	4.41427	4.09204	4.05199	3.78786	3.87669	4.44816	3.80179	4.60214	4.23668	4.47336	4.64145
BS00045453_51	TraesCS6B02G129600	Armadillo-type fold, DNA polymerase V/Myb-binding protein 1A	2.88236	2.62879	3.08926	3.12305	2.82614	3.08682	3.62681	2.51147	2.26995	2.84388	3.34395	2.71153	3.02846	2.6403	2.79023	3.80623	2.7208	2.88486	2.41443	2.4309	2.60591	2.399	2.6445	2.48045	1.9925	3.20633	2.34965	2.81682	2.86366
wsnp_Ex_rep_c68671_67525179	TraesCS7D02G310200	Armadillo-like helical, Armadillo-type fold	3.11586	3.05538	2.93036	2.64128	3.16383	2.80893	2.62176	3.2522	3.17588	2.78883	2.97168	2.53633	2.16361	2.51208	2.51933	3.11242	2.53822	2.40173	2.59668	2.19776	2.386	2.21406	2.06595	2.68048	1.95855	2.80008	2.54146	2.36262	3.03872
	TraesCS7D02G310300	Glycosyltransferase family 92	3.25006	3.02467	2.01838	2.95081	3.09496	3.09105	2.59533	1.52157	2.08171	3.42922	2.65707	2.47473	2.72727	3.23103	3.21066	2.73384	2.39378	2.5058	2.34056	2.4082	2.50537	2.4896	2.16153	3.18347	3.35657	3.28786	3.26736	2.7741	3.24703
	TraesCS7D02G310400	Ribosomal protein S21	1.58238	1.72933	1.6212	1.46563	1.86378	1.24455	1.11508	1.44847	1.19887	1.5336	1.28762	1.23632	0.917814	1.094	1.18145	0.514309	1.21194	1.09245	1.42205	1.23683	1.27145	1.4677	0.401268	1.5564	1.32834	1.39445	1.52166	1.44486	1.79842
wsnp_Ku_c21275_31007309	TraesCS5A02G365500	P-loop containing nucleoside triphosphate hydrolase	1.99686	1.92111	2.82154	1.72432	1.99137	2.06483	1.63961	2.8514	2.84018	1.55557	1.61243	1.96431	1.62107	0.871327	1.13786	2.5527	1.99577	0	0	1.40291	1.3812	2.13765	1.30405	1.66831	1.37208	1.74742	1.54322	1.70571	1.78542
Ku_c3523_1959	TraesCS1A02G370800	Glycosyl transferase, family 8, Galacturonosyltransferase	3.72741	3.75811	3.65383	3.54866	3.86758	3.48839	3.54419	3.77186	3.64444	3.68933	3.22081	2.94841	3.05441	2.80556	3.01283	4.01401	2.99687	2.93599	2.86423	2.62347	0	2.69187	2.51468	0	0	4.29577	2.93268	3.93139	3.24806
	TraesCS1A02G370900	F-box domain	0	0	0	0	0	0	0	0	0	0	0	0	0	0	0	0.00799917	0	0	0	0	0	0	0	0	0	0	0	0	0
wsnp_Ku_c6065_10682531	TraesCS7A02G156900	Zinc finger, RING/FYVE/PHD-type	1.9351	1.80892	0	1.71319	1.73851	2.0737	0.330811	0.807912	2.51747	3.11954	3.68046	1.81607	2.91262	4.36572	4.03001	0	1.52611	1.3102	2.3782	2.02322	2.38441	2.32834	1.66091	3.30026	4.37143	3.16013	3.7408	2.37152	2.56072
	TraesCS7A02G157000	5'(3')-deoxyribonucleotidase, HAD superfamily	2.63205	2.37665	2.24467	2.57693	2.57276	2.33124	2.55549	1.68665	1.6433	2.80975	2.20315	2.17092	2.34681	2.03903	2.02329	2.81046	2.24589	1.59392	1.73558	1.47514	1.8264	1.77963	1.52262	2.14497	1.9235	2.44655	2.06641	2.03542	2.10426
wms0174	TraesCS5D02G344400	ATP-binding domain, P-loop containing nucleoside triphosphate hydrolase	2.23687	2.09485	2.43357	1.69589	2.29138	2.17618	1.72506	2.68446	2.418	1.91895	2.616	2.20323	1.38852	1.68344	1.75389	2.81689	2.14389	2.16652	3.0626	2.78453	3.26181	0	0	2.06696	1.74984	2.19712	2.07335	1.96231	2.10395
wsnp_RFL_Contig3917_4326857	TraesCS2B02G546700	Bifunctional inhibitor/plant lipid transfer protein/seed storage helical domain superfamily	0.129571	1.84898	5.64115	0	0	1.35245	1.797	0	0	0	0	0	0	0	0	0	0	0	0	0	0	0	0	0	0	0	0	0	0
	TraesCS2B02G546800	Ubiquitin-associated domain, Ubiquitin-like domain	1.63938	1.38853	1.97671	0.868263	1.87263	0.951722	0	2.21955	2.33292	1.8664	2.41079	1.89017	0.886971	1.57131	1.65985	1.80192	1.77679	1.28102	2.14487	1.29487	2.23301	1.42905	1.09691	1.99636	1.55317	1.72095	1.81695	1.84676	1.93715
	TraesCS2B02G547000	Pentatricopeptide repeat	2.46355	2.17995	2.44328	2.27718	2.42195	2.46795	2.86268	1.83706	1.96057	3.07297	3.03735	2.95599	3.67113	2.72283	2.96075	4.36715	3.01659	2.91926	2.56437	2.74224	3.12935	2.6192	2.76921	2.83075	2.27066	3.08179	2.64761	2.80762	2.74712
BS00086051_51	TraesCS3A02G523600	Cyclin, C-terminal domain	1.56108	1.39365	2.85218	1.76071	1.48076	2.1914	2.03337	1.84042	1.69493	1.96712	1.28016	1.79579	2.14175	1.59597	1.59136	2.78061	1.73474	1.26495	1.16895	1.25692	1.5092	1.171	1.09938	1.5079	1.25217	1.87525	1.08961	1.38922	1.64424
	TraesCS3A02G523700	Pentatricopeptide repeat, Tetratricopeptide-like helical domain superfamily	2.77874	2.6953	3.1546	2.34304	2.65812	1.21431	1.04504	1.46326	1.46914	1.29864	0.868144	1.05488	0.906887	0.566513	0.633334	1.73787	1.19786	0.981285	1.06352	1.01226	0.472356	0.435326	0.46932	0.434535	0.204505	0.832975	0.45152	1.33254	0.613428
	TraesCS3A02G523900	6-phosphogluconate dehydrogenase, NAD-dependent,	1.50775	1.44763	1.38576	1.79803	1.17145	1.4687	1.83975	0.181457	0	1.5148	0.608315	1.52578	1.60187	0.824157	1.11056	1.93907	1.3131	0	0.747238	0.509759	0.520961	0.578767	0.361458	0	0.320813	0.722786	0.168888	1.18351	0.0887839
	TraesCS3A02G524000	Cytochrome b5, heme-binding site	7.42554	7.4697	7.14006	7.5931	7.65382	7.52664	7.39742	7.37702	7.13763	7.81934	7.90591	7.77241	8.05445	7.97096	7.86114	6.95848	7.77756	7.81043	7.72974	7.63876	7.72826	7.93039	7.46139	8.09871	7.92812	7.95546	8.01095	7.90852	7.98341
Tdurum_contig12159_468	TraesCS2B02G585100	Anamorsin, Methyltransferase type 11, S-adenosyl-L-methionine-dependent methyltransferase	3.91843	4.13528	3.13255	4.18238	4.03279	3.56559	3.43903	3.14205	2.86838	4.77238	5.42394	4.44618	4.94391	4.70884	4.71025	3.4645	4.37514	5.04331	4.68484	0	5.30957	4.87022	4.40932	4.89732	4.77937	4.94598	4.74973	4.66508	4.96555
	TraesCS2B02G585200	Palmitoyltransferase, DHHC domain	3.46406	3.42594	3.26136	3.28998	3.22158	2.93804	2.84333	3.51648	3.30115	2.46465	2.6836	2.20466	2.0356	2.5864	2.59681	3.5186	2.18915	1.97663	2.29777	0	2.40775	2.00446	1.5991	2.8264	2.30241	2.9657	2.78064	2.16789	3.14997
wsnp_RFL_Contig2036_1264133	TraesCS1D02G293400	Cullin repeat-like-containing domain superfamily, Exocyst complex component Exo70	3.40442	2.97126	2.55275	2.68609	2.57434	3.43809	2.54281	2.71718	3.03991	3.26089	2.9882	2.69565	3.6975	4.11763	4.07672	5.00707	2.82757	2.44749	2.59872	2.28432	2.70269	2.52341	2.43474	4.40288	5.52024	4.23431	5.60358	0.0655098	1.03502
Ku_c1932_1583	TraesCS1B02G354200	P-loop containing nucleoside triphosphate hydrolase	4.57004	4.49604	3.65694	3.90978	4.56817	4.47358	3.97679	4.56716	4.16107	4.12351	3.29871	2.93732	4.05981	2.64139	3.063	4.40886	2.9211	2.52256	2.36831	2.52605	2.48632	2.11995	2.39052	3.80492	1.90546	0	0	3.24099	4.36014
	TraesCS1B02G354300	HPT domain superfamily	0	0	0	0	0.0244124	0	0	0	0	0	0	0	0	0	0	0	0	0	0	0	0	0	0	0	0	0	0	0	0
	TraesCS1B02G354400	Lon, substrate-binding domain, PUA-like superfamily, CULT domain	2.9861	2.8844	3.36462	2.814	2.91294	2.7081	2.62341	3.19267	2.81107	1.822	1.37028	1.03737	1.16923	0.678578	1.37663	3.42199	0.866968	0.946169	0.870111	0.490676	0.536607	0.317501	0.776213	1.52568	0.0739459	0	0	1.24267	1.90031
	TraesCS1B02G354500	Pectin lyase fold, Pectin lyase fold/virulence factor	0	0	0	0.932329	0	0	0	0	0	0	0	0	0	0	0	0	0	0.207295	0	0.843736	0.595779	0.503587	0	0	0	0	0	0	0

## Sheet: Supplementary Table S7.
Supplementary Table S7. Details of previous QTLs for Heterodera avenae and Heterodera flipjevi resistance in wheat.
Species	Trait	Parameter	Cross	Population /Germplasm(size)	Method	QTL name	Chromosome	Position (interval) (cM)	Closest Marker	Associated markers	PVE/R2	Candidate gene	References
Triticum aestivum L.	Nematode resistance	H. avenae	AUS 10894 × Spear, AP × Prin	52 nd 37 F2 Progeny	-	Cre1	2B	8.4	-	Xcdo588, Xabc451	-	-	William et al. 1994
Triticum aestivum L.	Nematode resistance	H. avenae	AUS 10894 × Spear, AP × Prin	53 nd 37 F2 Progeny	-	Cre1	2B	7.3	-	Xglk605	-	-	William et al. 1994
Triticum aestivum L.	Nematode resistance	H. avenae	cross 1, CPI 110813 × CPI 1 10795; cross 2, CPI 1 108 10 × CPI 1 10825; cross 3, Aus 189 13 × CPI 1 10856; and cross 4, Aus 189 12 × CPI 1 10856	58-62 F2 progeny	-	Cre3	2D	46.1	-	csE20	-	-	Eastwood et al. 1994
Triticum aestivum L.	Nematode resistance	H. avenae	-	Cultivars released in Australia with CCN resistance	-	Cre1	2B	-	-	Xglk605	-	-	Ogbonnaya et al. 2001
Triticum aestivum L.	Nematode resistance	H. avenae	-	Cultivars released in Australia with CCN resistance	-	Cre1	2B	-	-	Xcdo588	-	-	Ogbonnaya et al. 2001
Triticum aestivum L.	Nematode resistance	H. avenae	-	-	-	Cre4	2D	-	-	Cre3spf/r	-	-	Ogbonnaya et al. 2001b
Triticum aestivum L.	Nematode resistance	H. avenae	Trident × Molineux	DH(91)	SMA	Cre8	6B	-	-	Xcdo347-6B	44-60	-	William et al. 2003
Triticum aestivum L.	Nematode resistance	H. avenae	Trident × Molineux	DH(91)	SMA	Cre8	6B	-	-	Xbcd1	11-19	-	William et al. 2003
Triticum aestivum L.	Nematode resistance	H. avenae	Trident × Molineux	DH(91)	SMA	Cre8	6B	-	-	Xbcd175	7	-	William et al. 2003
Triticum aestivum L.	Nematode resistance	H. avenae	VP1620 × Wyalkatchem	F4 (50 lines)	-	Cre3	2D	4	-	Xgwm301	-	-	Martin et al. 2004
Triticum aestivum L.	Nematode resistance	H. avenae	VP1620 × H45	F4 (50 lines)	-	Cre3	2D	3.2	-	Xgwm301	-	-	Martin et al. 2004
Triticum aestivum L.	Nematode resistance	H. avenae	Trident × Molineux	DH (182)	SIM	Cre8	6B	-	-	Xgdm147, Xcdo347	12-24	-	William et al. 2006
Triticum aestivum L.	Nematode resistance	H. avenae	Trident × Molineux	DH (182)	SIM	Cre5	2A	-	-	Xwmc177, Xgwm359	7-8	-	William et al. 2006
Triticum aestivum L.	Nematode resistance	H. avenae	Trident × Molineux	DH (182)	SIM	QCre.srd-1B	1B	-	-	Xwmc719, Xgwm140	12	-	William et al. 2006
Triticum aestivum L.	Nematode resistance	H. avenae	T. boeoticum acc. 5088 × T. monococcum acc. 14087	RIL (120)	CIM	QCre.pau-1A	1A	55.7-59.3	-	Xcfa2153–BE444890	26	-	Singh et al. 2010
Triticum aestivum L.	Nematode resistance	H. avenae	T. boeoticum acc. 5088 × T. monococcum acc. 14087	RIL (120)	CIM	QCre.pau-2A	2A	19.6-23.6	-	BE498358–Xwmc382	13	-	Singh et al. 2010
Triticum aestivum L.	Nematode resistance	H. avenae	Aegilops tauschii × Triticum turgidum subsp. Durum	332 Synth. Hexaploid Wheat	GLM & MLM	-	1D	21.39	-	wPt-3855	0.03	-	Mulki et al. 2013
Triticum aestivum L.	Nematode resistance	H. avenae	Aegilops tauschii × Triticum turgidum subsp. Durum	332 Synth. Hexaploid Wheat	GLM & MLM	-	1D	39.62	-	wPt-7828	0.07	-	Mulki et al. 2013
Triticum aestivum L.	Nematode resistance	H. avenae	Aegilops tauschii × Triticum turgidum subsp. Durum	332 Synth. Hexaploid Wheat	GLM & MLM	-	1D	99.09	-	wPt-8678	0.04	-	Mulki et al. 2013
Triticum aestivum L.	Nematode resistance	H. avenae	Aegilops tauschii × Triticum turgidum subsp. Durum	332 Synth. Hexaploid Wheat	GLM & MLM	-	2D	39.5	-	wPt-9997	0.06	-	Mulki et al. 2013
Triticum aestivum L.	Nematode resistance	H. avenae	Aegilops tauschii × Triticum turgidum subsp. Durum	332 Synth. Hexaploid Wheat	GLM & MLM	-	2D	80	-	Cre3	0.09	-	Mulki et al. 2013
Triticum aestivum L.	Nematode resistance	H. avenae	Aegilops tauschii × Triticum turgidum subsp. Durum	332 Synth. Hexaploid Wheat	GLM & MLM	-	4D	1.94	-	wPt-5184	0.04	-	Mulki et al. 2013
Triticum aestivum L.	Nematode resistance	H. avenae	Aegilops tauschii × Triticum turgidum subsp. Durum	332 Synth. Hexaploid Wheat	GLM & MLM	-	4D	103.71	-	wPt-4106	0.04	-	Mulki et al. 2013
Triticum aestivum L.	Nematode resistance	H. avenae	Aegilops tauschii × Triticum turgidum subsp. Durum	332 Synth. Hexaploid Wheat	GLM & MLM	-	5B	44.73	-	wPt-4677	0.03	-	Mulki et al. 2013
Triticum aestivum L.	Nematode resistance	H. avenae	Aegilops tauschii × Triticum turgidum subsp. Durum	332 Synth. Hexaploid Wheat	GLM & MLM	-	5D	4.39	-	wPt-1210	0.04	-	Mulki et al. 2013
Triticum aestivum L.	Nematode resistance	H. avenae	Aegilops tauschii × Triticum turgidum subsp. Durum	332 Synth. Hexaploid Wheat	GLM & MLM	-	7D	37.25	-	wPt-3328	0.03	-	Mulki et al. 2013
Triticum aestivum L.	Nematode resistance	H. avenae	Aegilops tauschii × Triticum turgidum subsp. Durum	332 Synth. Hexaploid Wheat	GLM & MLM	-	7D	37.25	-	wPt-1100	0.03	-	Mulki et al. 2013
Triticum aestivum L.	Nematode resistance	H. avenae	Aegilops tauschii × Triticum turgidum subsp. Durum	332 Synth. Hexaploid Wheat	GLM & MLM	-	-	-	-	wPt-0695	0.04	-	Mulki et al. 2013
Triticum aestivum L.	Nematode resistance	H. avenae	Aegilops tauschii × Triticum turgidum subsp. Durum	332 Synth. Hexaploid Wheat	GLM & MLM	-	-	-	-	wPt-9480	0.04	-	Mulki et al. 2013
Triticum aestivum L.	Nematode resistance	H. avenae	Aegilops tauschii × Triticum turgidum subsp. Durum	332 Synth. Hexaploid Wheat	GLM & MLM	-	-	-	-	wPt-9105	0.04	-	Mulki et al. 2013
Triticum aestivum L.	Nematode resistance	H. avenae	Aegilops tauschii × Triticum turgidum subsp. Durum	332 Synth. Hexaploid Wheat	GLM & MLM	-	-	-	-	wPt-4320	0.06	-	Mulki et al. 2013
Triticum aestivum L.	Nematode resistance	H. avenae	Aegilops tauschii × Triticum turgidum subsp. Durum	332 Synth. Hexaploid Wheat	GLM & MLM	-	-	-	-	wPt-3825	0.06	-	Mulki et al. 2013
Triticum aestivum L.	Nematode resistance	H. avenae	Aegilops tauschii × Triticum turgidum subsp. Durum	332 Synth. Hexaploid Wheat	GLM & MLM	-	-	-	-	wPt-4150	0.07	-	Mulki et al. 2013
Triticum aestivum L.	Nematode resistance	H. avenae	Aegilops tauschii × Triticum turgidum subsp. Durum	332 Synth. Hexaploid Wheat	GLM & MLM	-	-	-	-	wPt-1105	0.07	-	Mulki et al. 2013
Triticum aestivum L.	Nematode resistance	H. avenae	Trident × Molineux	DH (182)	CIM	Cre8	6B	154.2	BS00011603, BS00022529	BS00011603	0.35	-	Jayatilake et al. 2015
Triticum aestivum L.	Nematode resistance	H. avenae	Trident × Molineux	DH (182)	CIM	QCre.srd-1B	1B	…..	wmc719, gwm140, wmc367	wmc367–gwm140	0.19	-	Jayatilake et al. 2015
Triticum aestivum L.	Nematode resistance	H. avenae	Trident × Molineux	DH (182)	CIM	Cre5	2A	……	wmc177	gwm359–wmc177	0.12	-	Jayatilake et al. 2015
Triticum aestivum L.	Nematode resistance	H. avenae	-	Spring wheat lines (126)	GLM	-	1A	16.7	-	wPt-731843	0.054	-	Dababat et al. 2016
Triticum aestivum L.	Nematode resistance	H. avenae	-	Spring wheat lines (126)	GLM	-	1A	17.5	-	wPt-664586	0.045	-	Dababat et al. 2016
Triticum aestivum L.	Nematode resistance	H. avenae	-	Spring wheat lines (126)	GLM	-	1A	74.5	-	wPt-730408	0.071	-	Dababat et al. 2016
Triticum aestivum L.	Nematode resistance	H. avenae	-	Spring wheat lines (126)	GLM	-	1D	67.2	-	wPt-671653	0.066	-	Dababat et al. 2016
Triticum aestivum L.	Nematode resistance	H. avenae	-	Spring wheat lines (126)	GLM	-	5A	37.9	-	wPt-4131	0.087	-	Dababat et al. 2016
Triticum aestivum L.	Nematode resistance	H. avenae	-	Spring wheat lines (126)	GLM	-	5B	29.4	-	wPt-5120	0.062	-	Dababat et al. 2016
Triticum aestivum L.	Nematode resistance	H. avenae	-	Spring wheat lines (126)	GLM	-	5B	155.4	-	wPt-2373	0.045	-	Dababat et al. 2016
Triticum aestivum L.	Nematode resistance	H. avenae	-	Spring wheat lines (126)	GLM	-	5D	4.4	-	wPt-1210	0.038	-	Dababat et al. 2016
Triticum aestivum L.	Nematode resistance	H. avenae	-	Spring wheat lines (126)	GLM	-	6A	107.8	-	wPt-3247	0.045	-	Dababat et al. 2016
Triticum aestivum L.	Nematode resistance	H. avenae	-	Spring wheat lines (126)	GLM	-	6B	65.8	-	wPt-743099	0.086	-	Dababat et al. 2016
Triticum aestivum L.	Nematode resistance	H. avenae	-	Spring wheat lines (126)	GLM	-	7A	10.4	-	wPt-672075	0.053	-	Dababat et al. 2016
Triticum aestivum L.	Nematode resistance	H. flipjevi	-	161 Wnter Wheat Accessions	MLM	-	1AL	97.1	-	wsnp_BE443588A_Ta_2_1	10.29	DNA methyltransferase1-associated protein 1(DMAP1)	Pariyar et al. 2016
Triticum aestivum L.	Nematode resistance	H. flipjevi	-	161 Wnter Wheat Accessions	MLM	-	2AS	64.3	-	RAC875_c13116_943	8.5	Zinc finger, RING/FYVE/PHD-type	Pariyar et al. 2016
Triticum aestivum L.	Nematode resistance	H. flipjevi	-	161 Wnter Wheat Accessions	MLM	-	2BL	113.6	-	Excalibur_c18966_804	6.9	aarF domain-containing protein kinase 3	Pariyar et al. 2016
Triticum aestivum L.	Nematode resistance	H. flipjevi	-	161 Wnter Wheat Accessions	MLM	-	3AL	20	-	wsnp_BE426418A_Ta_2_1	8	NAD(P)H-quinone oxidoreductase subunit O	Pariyar et al. 2016
Triticum aestivum L.	Nematode resistance	H. flipjevi	-	161 Wnter Wheat Accessions	MLM	-	7BL	79.1	-	Bobwhite_rep_c66630_331	7.5	Elongation factor (EF)-2-like protein	Pariyar et al. 2016
Triticum aestivum L.	Nematode resistance	H. flipjevi	-	161 Wnter Wheat Accessions	MLM	-	2BL	74.9	-	Tdurum_contig10380_87	12.1	Amino acid transporter (AAT) transmembrane family protein	Pariyar et al. 2016
Triticum aestivum L.	Nematode resistance	H. flipjevi	-	161 Wnter Wheat Accessions	MLM	-	3BL	6.14	-	Tdurum_contig12008_803	8.9	RNA polymerase II- associated, Paf	Pariyar et al. 2016
Triticum aestivum L.	Nematode resistance	H. flipjevi	-	161 Wnter Wheat Accessions	MLM	-	3BL	6.14	-	Excalibur_c20277_483	7.4	Paf1 superfamily, cl20260	Pariyar et al. 2016
Triticum aestivum L.	Nematode resistance	H. flipjevi	-	161 Wnter Wheat Accessions	MLM	-	4AS	53.3	-	wsnp_Ex_c55245_57821389	7.5	Retinoblastoma binding protein 5-like/WD40-repeat containing domain	Pariyar et al. 2016
Triticum aestivum L.	Nematode resistance	H. flipjevi	-	161 Wnter Wheat Accessions	MLM	-	4AL	155.5	-	Tdurum_contig82236_117	7.6	Calmodulin-binding protein-like, BCL-2associated athanogene 7	Pariyar et al. 2016
Triticum aestivum L.	Nematode resistance	H. flipjevi	-	161 Wnter Wheat Accessions	MLM	-	5BL	158.7	-	Excalibur_c78724_434	8.1	-	Pariyar et al. 2016
Triticum aestivum L.	Nematode resistance	H. flipjevi	-	138 spring wheat cultivars	SUPER	-	5B	477000000 bp	-	Marker 2762	-	-	Thompson et al. 2018
Triticum aestivum L.	Nematode resistance	H. flipjevi	-	138 spring wheat cultivars	SUPER	-	7B	611000000 bp	-	Marker 252	-	-	Thompson et al. 2018
Triticum aestivum L.	Nematode resistance	H. flipjevi	-	138 spring wheat cultivars	SUPER	-	2B	431115 bp	-	Marker 2442	-	-	Thompson et al. 2018
Triticum aestivum L.	Nematode resistance	H. flipjevi	-	138 spring wheat cultivars	SUPER	-	6D	457000000 bp		Marker 2064	-	-	Thompson et al. 2018
Triticum aestivum L.	Nematode resistance	H. flipjevi	Madsen × Liangxing 99	RIL2-9 (187)	IM	QCre-ma7D	7D	3.77 mb (616,901,638-636,769,409 bp)	BS00077148- BS00151654	BS00077148- BS00151654	13.6-16.5	-	Cui et al. 2020
Triticum aestivum L.	Nematode resistance	H. avenae	Madsen × Liangxing 99	RIL2-9 (187)	IM	QCre-ma2A	2A		BARC1138-BS00163573	BARC1138-BS00163573	15.4-19.6	-	Cui et al. 2020

## Sheet: Supplementary Table S8.
Supplementary Table S8. Compairsion of QTLs Genomic Position (bp) with previous QTLs for Heterodera avenae and Heterodera flipjevi resistance in wheat
Nema. Spp.	Chromosome	Gene/ QTLs	Associated Markers	Genomic Position (bp)	Position (Mb)	Previous QTLs/MTAs References
H. avenae	1A	-	wPt-664586	1A:10587485-10587912	10	Dababat et al. 2016
H. avenae	1A	-	wPt-730408	1A:30496294-30496625	30	Dababat et al. 2016
H. avenae	1A	QCre.pau-1A	Xcfa2153	1A:7226777-7226796	7	Singh et al. 2010
H. avenae	1A	-	wPt-731843	1A:9378058-9378480	9	Dababat et al. 2016
H. avenae	1A	QCcn.ha-1A	Ku_c3523_1959	1A:547963976-547964055	547	Present Study
H. flipjevi	1AL	-	wsnp_BE443588A_Ta_2_1	1A:542136582-542136702	542	Pariyar et al. 2016
H. avenae	1B	QCre.srd-1B	Xwmc719	1B:664520900-664520922	664	William et al. 2006; Jayatilake et al. 2015
H. avenae	1B	QCre.srd-1B	wmc367	1B:678736813-678736834	678	Jayatilake et al. 2015
H. avenae	1B	QCre.srd-1B	Xgwm140	1B:684861788-684861809	684	William et al. 2006; Jayatilake et al. 2015
H. avenae	1B	QCcn.ha-1B	Ku_c1932_1583	1B:584156264-584156364	584	Present Study
H. avenae	1D	-	wPt-671653	1D:109981731-109982329	109	Dababat et al. 2016
H. avenae	1D	-	wPt-7828	1D:15334881-15334987	15	Mulki et al. 2013
H. avenae	1D	-	wPt-3855	1D:3347009-3347680	3	Mulki et al. 2013
H. avenae	1D	QCcn.ha-1D	wsnp_RFL_Contig2036_1264133	1D:392554538-392554619	392	Present Study
H. avenae	2A	QCre.pau-2A	Xwmc382	2A:2320665-2320686	2	Singh et al. 2010
H. avenae	2A	Cre5	Xgwm359	2A:28204878-28204898	28	William et al., 2006
H. avenae	2A	Cre5	Xwmc177	2A:33704059-33704080	33	William et al. 2006; Jayatilake et al. 2015
H. avenae	2A	QCcn.ha-2A	Kukri_rep_c68068_95	2A:766400399-766400499	766	Present Study
H. flipjevi	2AS	-	RAC875_c13116_943	2A:74960648-74960748	74	Pariyar et al. 2016
H. avenae	2B	Cre1	Xabc451	2B:658874622-658874644	658	William et al., 1994
H. avenae	2B	QCcn.ha-2B.1	wsnp_RFL_Contig3917_4326857	2B:743745549-743745640	743	Present Study
H. avenae	2B	QCcn.ha-2B.2	Tdurum_contig12159_468	2B:772053192-772053292	772	Present Study
H. flipjevi	2BL	-	Excalibur_c18966_804	2B:748979775-748979853	748	Pariyar et al. 2016
H. flipjevi	2BL	-	Tdurum_contig10380_87	No Hit	-	Pariyar et al. 2016
H. avenae	2D	-	wPt-9997	2D:27981473-27981930	27	Mulki et al. 2013
H. avenae	2D	Cre3	Xgwm301	2D:642266669-642266688	642	Martin et al., 2004, Moustafa et al., 2015
H. avenae	2D	QCcn.ha-2D	Excalibur_rep_c67599_2154	2D:650325174-650325274	650	Present Study
H. avenae	3A	QCcn.ha-3A	BS00086051_51	3A:739147873-739147973	739	Present Study
H. flipjevi	3AL	-	wsnp_BE426418A_Ta_2_1	3A:725738538-725738658	725	Pariyar et al. 2016
H. avenae	3B	QCcn.ha-3B	Tdurum_contig15050_103	3B:789622967-789623051	789	Present Study
H. flipjevi	3BL	-	Tdurum_contig12008_803	3B:5584614-5584687	5	Pariyar et al. 2016
H. flipjevi	3BL	-	Excalibur_c20277_483	3B:5585670-5585770	5	Pariyar et al. 2016
H. avenae	4A	QCcn.ha-4A	Kukri_c29142_1046	No Hit	-	Present Study
H. flipjevi	4AL	-	Tdurum_contig82236_117	4A:738778077-738778177	738	Pariyar et al. 2016
H. flipjevi	4AS	-	wsnp_Ex_c55245_57821389	4A:40879344-40879471	40	Pariyar et al. 2016
H. avenae	4B	QCcn.ha-4B	Tdurum_contig15737_728	4B:169935788-169935888	169	Present Study
H. avenae	4D	-	wPt-5184	4D:1703210-1703907	1	Mulki et al. 2013
H. avenae	4D	-	wPt-4106	4D:490122944-490123091	490	Mulki et al. 2013
H. avenae	5A	QCcn.ha-5A	wsnp_Ku_c21275_31007309	5A:565550080-565550280	565	Present Study
H. avenae	5B	-	wPt-4677	5B:386638397-386638910	386	Mulki et al. 2013
H. avenae	5B	-	wPt-2373	5B:702514850-702515594	702	Dababat et al. 2016
H. avenae	5B	QCcn.ha-5B	IACX6116	5B:657711648-657711767	657	Present Study
H. flipjevi	5BL	-	Excalibur_c78724_434	5B:684762878-684762978	684	Pariyar et al. 2016
H. avenae	5D	-	wPt-1105	5D:4324682-4325351	4	Mulki et al. 2013
H. avenae	5D	-	wPt-4150	5D:496568526-496569203	496	Mulki et al. 2013
H. avenae	5D	-	wPt-3825	5D:496568549-496569330	496	Mulki et al. 2013
H. avenae	5D	-	wPt-1210	5D:9551649-9552143	9	Mulki et al. 2013
H. avenae	5D	QCcn.ha-5D	wms0174	5D:431893815-431893836	431	Present Study
H. avenae	6A	-	wPt-3247	6A:614459566-614459828	614	Dababat et al. 2016
H. avenae	6A	QCcn.ha-6A.1	BARC107-a	6A:495108184-495108210	495	Present Study
H. avenae	6A	QCcn.ha-6A.2	RAC875_c29850_102	6A:81849906-81849976	81	Present Study
H. avenae	6B	-	wPt-743099	6B:615258675-615259070	615	Dababat et al. 2016
H. avenae	6B	Cre8	Xgdm147	6B:705561197-705561216	705	William et al., 2006
H. avenae	6B	QCcn.ha-6B	BS00045453_51	6B:126145319-126145419	126	Present Study
H. avenae	6D	-	wPt-9480	6D:2834516-2834875	2	Mulki et al. 2013
H. avenae	7A	-	wPt-672075	No Hit	-	Dababat et al. 2016
H. avenae	7A	QCcn.ha-7A	wsnp_Ku_c6065_10682531	7A:109843375-109843568	109	Present Study
H. avenae	7B	QCcn.ha-7B	wsnp_Ex_c26747_35976442	7B:174571389-174571517	174	Present Study
H. flipjevi	7BL	-	Bobwhite_rep_c66630_331	7B:624351187-624351287	624	Pariyar et al. 2016
H. avenae	7D	-	wPt-0695	7D:633244254-633244768	633	Mulki et al. 2013
H. avenae	7D	-	wPt-9105	7D:76742003-76742447	76	Mulki et al. 2013
H. avenae	7D	-	wPt-4320	7D:76742003-76742447	76	Mulki et al. 2013
H. avenae	7D	-	wPt-1100	7D:41402973-41403604	41	Mulki et al. 2013
H. flipjevi	7D	QCre-ma7D (Cre9)	BS00077148	616901638	616	Pariyar et al. 2016
H. flipjevi	7D	QCre-ma7D (Cre9)	BS00151654	636769409	636	Pariyar et al. 2016
H. avenae	7D	QCcn.ha-7D	wsnp_Ex_rep_c68671_67525179	7D:393578460-393578574	393	Present Study
